# Supplementary material for: Broiler breeder putative lipid biomarkers associated with sperm mobility
Source: Front Physiol. 2024 Nov 15;15:1504557. doi: 10.3389/fphys.2024.1504557 (PMC11604622; doi:10.3389/fphys.2024.1504557)
Supplement: Supplementary file 1 [file Table2.xlsx]

## Sheet: Whole Semen
Lipid Name	f.value	p.value	Fisher's LSD	Mobility Phenotype
CAR(16:2)	8.3082	0.0054375	Late - Early; Mid - Early	High
PS(38:3)	6.5705	0.011825	Late - Early; Mid - Early	High
DG(36:7),DG(35:0)_C16:0	6.209	0.014087	Early - Late; Early - Mid	High
DG(42:11),DG(41:4)_C16:0	5.4323	0.020898	Early - Late; Early - Mid	High
DG(36:3)_C18:1	5.3537	0.021781	Late - Early; Mid - Early	High
DG(36:6)_C16:0	5.214	0.023461	Early - Late; Early - Mid	High
PI(39:8),PI(38:1),PI(O-39:1),PI(P-39:0)	4.3283	0.038437	Late - Early; Mid - Early	High
DG(36:5)_C16:0	4.0989	0.043981	Early - Late; Early - Mid	High
SM(d16:1/24:0)	5.9195	0.016269	Late - Early; Mid - Early	High
PC(42:5)	4.4598	0.035626	Early - Late; Early - Mid	High
SM(d18:1/26:1(17Z))	4.4121	0.036616	Early - Late	High
PC(36:8),PC(35:1),PC(O-36:1),PC(P-36:0)	4.2898	0.039308	Early - Late	High
PC(37:4),PC(O-38:4),PC(P-38:3)	4.0232	0.046013	Early - Late	High
DG(38:5)_C16:0	4.909	0.027682	Mid - Early	High
PG(38:3); PG(38:3)	4.8294	0.028925	Mid - Early	High
PS(P-37:0)	4.7753	0.029808	Mid - Early	High
PS(P-39:1)	4.5501	0.033836	Mid - Early	High
PS(O-35:0)	4.1657	0.042275	Mid - Early	High
PS(P-35:0)	4.1285	0.043215	Mid - Early	High
DG(30:2)_C16:0	3.9411	0.04834	Early - Mid	High
DG(O-38:9),DG(36:2)_C18:2	8.1605	0.0057868	Late - Early; Mid - Early	Low
PS(P-38:3)	4.0692	0.044765	Early - Late; Early - Mid	Low
DG(O-38:9),DG(36:2)_C18:0	6.0326	0.015373	Late - Early	Low
CAR(20:0)	4.4153	0.036549	Early - Late	Low
DG(40:4)_C18:0	4.1707	0.04215	Early - Late	Low
CAR(22:4)	4.1014	0.043916	Early - Late	Low
CAR(16:0)	3.9505	0.048066	Early - Late	Low
PI(37:7),PI(P-38:6),PI(36:0),PI(O-37:0)	3.8379	0.051463	Mid - Late	Low
PC(31:0),PC(O-32:0)	7.8054	0.0067394	Early - Late; Early - Mid	Low
PC(31:2),PC(O-32:2),PC(P-32:1)	6.691	0.011167	Early - Late; Early - Mid	Low
PC(37:3),PC(O-38:3),PC(P-38:2)	6.5366	0.012018	Early - Late; Early - Mid	Low
PC(35:3),PC(O-36:3),PC(P-36:2)	5.4372	0.020844	Early - Late; Early - Mid	Low
PC(34:2),PC(O-35:2),PC(P-35:1)	13.278	0.00090889	Late - Early; Late - Mid	Low
SM(d18:2/24:1)	10.374	0.0024213	Late - Early; Late - Mid	Low
PC(36:3),PC(P-37:2)	9.4429	0.0034398	Late - Early; Late - Mid	Low
SM(d18:2/22:1)	7.8497	0.0066111	Late - Early	Low
PC(36:4),PC(O-37:4)	5.1971	0.023674	Late - Early; Late - Mid	Low
PC(34:0),PC(O-35:0)	4.6209	0.032505	Early - Late	Low

## Sheet: Sperm Cell
Lipid Name	f.value	p.value	Fisher's LSD	Mobility Phenotype
CAR(2:0)	6.5617	0.011875	Late - Early; Mid - Early	High
DG(37:7)_C18:1	5.4096	0.021148	Late - Early; Mid - Early	High
DG(34:2)_C18:1	4.6467	0.032034	Mid - Early; Mid - Late	High
CAR	4.517	0.03448	Mid - Early	High
DG(34:1)_C16:0	4.4625	0.03557	Late - Early; Mid - Early	High
DG(O-38:8),DG(36:1)_C18:0	4.3526	0.037897	Late - Early; Mid - Early	High
Acetylcarnitine	3.9161	0.049076	Late - Early; Mid - Early	High
DG(O-38:8),DG(36:1)_C18:1	3.8315	0.051663	Late - Early; Mid - Early	High
CAR(14:1)	6.5482	0.011951	Late - Early; Late - Mid	High
DG(42:0)_C16:0	5.0222	0.026019	Early - Late; Mid - Late	High
DG(38:7),DG(37:0)_C18:0	4.4586	0.03565	Early - Late; Mid - Late	High
DG(O-38:9),DG(36:2)_C18:0	4.2278	0.040758	Late - Early	High
PS(40:3)	4.1124	0.043629	Mid - Late	High
DG(26:0)_C16:0	4.1078	0.043748	Mid - Late	High
PS(O-40:0)	4.055	0.045144	Mid - Late	High
DG(34:2)_C16:0	4.0467	0.045369	Late - Early	High
DG(40:3)_C18:0	4.009	0.046405	Early - Late; Mid - Late	High
LPS(P-16:0)	3.8126	0.052264	Early - Late; Mid - Late	High
DG(36:7),DG(35:0)_C18:0	3.8125	0.052266	Early - Late	High
DG(33:1),DG(O-34:1)_C16:0	3.7735	0.053532	Early - Late	High
DG(37:6)_C18:0	3.7731	0.053543	Mid - Late	High
DG(33:2)_C18:1	3.7357	0.05	Early - Late; Mid - Late	High
PC(19:1),LPC(20:1),PC(O-20:1),PC(P-20:0)	19.015	0.00019041	Early - Late; Early - Mid; Mid - Late	High
PC(O-38:9),PC(36:2),PC(O-37:2),PC(P-37:1)	16.137	0.00039641	Late - Early; Mid - Early; Late - Mid	High
SM(d18:0/15:0)	8.0944	0.0059514	Early - Late; Early - Mid	High
PC(27:1),PC(P-28:0)	8.0319	0.0061124	Early - Late; Early - Mid	High
PC(34:6)	7.2159	0.0087563	Early - Late; Early - Mid	High
PC(31:3),PC(O-32:3)	6.764	0.010789	Early - Late; Early - Mid	High
SM(d16:1/17:0)	6.4163	0.012733	Early - Late; Early - Mid	High
LPC(22:6)	6.0741	0.015059	Early - Late; Early - Mid	High
LPC(16:1),LPC(P-17:0)	6.0235	0.015443	Early - Late; Early - Mid	High
PC(22:0)	5.9793	0.015787	Early - Late; Early - Mid	High
PE(42:8),PE(41:1),PE(O-42:1),PE(P-42:0)	5.2873	0.022561	Early - Late; Early - Mid	High
PC(32:0),PC(O-33:0)	5.2828	0.022615	Late - Early; Mid - Early	High
PC(19:0),LPC(20:0),PC(O-20:0)	5.2202	0.023384	Early - Late; Early - Mid	High
PC(44:0)	5.1608	0.02414	Early - Late; Early - Mid	High
CerP(d18:1/18:0)	4.9529	0.027023	Early - Late; Early - Mid	High
PC(29:1),PC(O-30:1),PC(P-30:0)	4.8915	0.02795	Early - Late; Early - Mid	High
PC(29:0),PC(O-30:0)	4.7519	0.030199	Early - Late; Early - Mid	High
PE(39:5),PE(O-40:5),PE(P-40:4)	4.5821	0.033225	Early - Late; Early - Mid	High
PC(32:3),PC(P-33:2)	4.4529	0.035768	Early - Late; Early - Mid	High
LPE(22:4)	4.4166	0.036522	Early - Late; Early - Mid	High
LPE(22:6)	4.3912	0.037062	Early - Late; Early - Mid	High
PE(44:4)	4.279	0.039555	Early - Late; Early - Mid	High
SM(d16:0/22:0)	4.2702	0.039759	Late - Early; Mid - Early	High
PE(44:7),PE(43:0)	4.2385	0.040504	Early - Late; Early - Mid	High
PE(44:8),PE(43:1)	4.2174	0.041007	Early - Late; Early - Mid	High
SM(d16:1/24:0)	16.268	0.00038269	Late - Early; Late - Mid	High
LPC(20:2),PC(O-20:2)	7.5467	0.0075492	Early - Late	High
LPC(18:1),PC(O-18:1),PC(P-18:0)	6.7096	0.011069	Early - Late	High
PE(42:9),PE(41:2),PE(O-42:2),PE(P-42:1)	5.9085	0.016359	Early - Late	High
PC(29:2),PC(P-30:1)	5.6584	0.018581	Early - Late	High
LPC(18:0),PC(O-18:0),LPC(O-19:0)	5.5572	0.019579	Early - Late	High
PE(37:3),PE(O-38:3),PE(P-38:2)	4.9072	0.02771	Early - Late	High
PC(27:0),PC(O-28:0)	4.6924	0.031222	Early - Late	High
SM(d16:0/16:0)	4.5604	0.033638	Early - Late	High
SM(d18:0/13:0)	4.5406	0.034019	Early - Late	High
PC(28:0),PC(O-29:0)	4.4613	0.035596	Early - Late	High
PE(42:0)	4.4557	0.035709	Early - Late	High
LPC(24:0)	4.4278	0.036287	Early - Late	High
PE(43:6)	4.4127	0.036603	Early - Late	High
LPC(24:1)	4.3136	0.038766	Early - Late	High
PE(42:4)	4.2845	0.039429	Early - Late	High
PC(26:1)	4.175	0.042043	Early - Late	High
LPE(22:5)	4.1581	0.042465	Early - Late	High
SM(d18:2/15:0)	4.1399	0.042925	Early - Late	High
CerP(d18:1/26:1(17Z))	4.1077	0.04375	Early - Late	High
PE(42:3)	4.1053	0.043814	Early - Late	High
Cer(d18:0/20:0)	4.1036	0.043857	Early - Late	High
PC(30:3)	4.0788	0.04451	Early - Late	High
LPE(22:2)	3.9687	0.047543	Early - Late	High
PC(20:1),PC(O-21:1)	3.937	0.04846	Early - Late	High
PE(41:7),PE(P-42:6),PE(40:0),PE(O-41:0)	3.932	0.048605	Early - Late	High
SM(d18:2/18:1)	3.9117	0.049206	Early - Late	High
PE(38:8),PE(dO-40:8),PE(37:1),PE(O-38:1),PE(P-38:0)	3.8484	0.051136	Early - Late	High
PC(32:4)	3.8416	0.051345	Early - Late	High
PC(16:0),PC(O-17:0),LPC(O-18:0)	3.8241	0.051898	Early - Late	High
PC(26:0)	3.8175	0.052107	Early - Late	High
PC(21:0),LPC(22:0),PC(O-22:0)	3.7864	0.053109	Early - Late	High
Cer(d18:1/23:0)	3.7612	0.053936	Early - Late	High
SM(d16:1/20:1)	3.7519	0.054248	Early - Late	High
DG(O-38:9),DG(36:2)_C18:0	26.495	3.9628e-05	Late - Early; Mid - Early; Late - Mid	Low
PS(P-42:0)	11.664	0.001536	Late - Early; Mid - Early; Late - Mid	Low
DG(34:1)_C16:0	11.04	0.001906	Late - Early; Mid - Early	Low
DG(O-38:9),DG(36:2)_C18:2	10.392	0.002405	Late - Early; Mid - Early; Late - Mid	Low
DG(34:1)_C18:1	9.9677	0.002815	Late - Early; Mid - Early	Low
PI(40:4)	8.8096	0.004422	Late - Early; Mid - Early	Low
DG(O-38:8),DG(36:1)_C18:1	8.0862	0.005973	Late - Early; Mid - Early	Low
DG(O-38:8),DG(36:1)_C18:0	7.5536	0.007526	Late - Early; Mid - Early	Low
DG(O-40:9),DG(38:2)_C18:1	6.6244	0.011525	Late - Early; Mid - Early	Low
DG(35:4),DG(O-36:4),DG(dO-37:4)_C18:1	5.7018	0.018171	Early - Late; Early - Mid	Low
DG(37:7)_C18:1	5.2519	0.022991	Late - Early; Mid - Early	Low
DG(39:8),DG(O-40:8),DG(38:1)_C18:1	5.1708	0.02401	Late - Early; Mid - Early	Low
DG(34:2)_C16:0	14.868	0.000565	Late - Early; Late - Mid	Low
DG(34:2)_C18:2	13.611	0.00082	Late - Early; Late - Mid	Low
DG(36:3)_C18:2	11.682	0.001527	Late - Early; Late - Mid	Low
DG(36:3)_C18:1	10.896	0.002006	Late - Early; Late - Mid	Low
DG(O-38:9),DG(36:2)_C18:1	8.1724	0.005758	Late - Early; Late - Mid	Low
PI(36:2),PI(O-37:2),PI(P-37:1)	6.8429	0.010398	Late - Early	Low
DG(38:3)_C18:1	6.1633	0.014408	Late - Mid	Low
DG(35:6)_C18:0	4.7636	0.030002	Late - Early; Late - Mid	Low
PC(36:3),PC(P-37:2)	40.704	4.4957e-06	Late - Early; Mid - Early; Late - Mid	Low
PC(34:2),PC(O-35:2),PC(P-35:1)	18.316	0.0002257	Late - Early; Mid - Early; Late - Mid	Low
SM(d17:1/26:1)	16.46	0.00036342	Early - Late; Early - Mid	Low
PC(29:2),PC(P-30:1)	14.856	0.00056696	Early - Late; Early - Mid	Low
Cer(d18:0/16:0)	13.116	0.00095607	Early - Late; Early - Mid	Low
PC(29:1),PC(O-30:1),PC(P-30:0)	11.738	0.001498	Early - Late; Early - Mid	Low
PC(34:1),PC(O-35:1),PC(P-35:0)	11.519	0.0016139	Late - Early; Mid - Early	Low
PC(27:1),PC(P-28:0)	11.335	0.0017194	Early - Late; Early - Mid	Low
SM(d18:2/22:1)	10.972	0.0019522	Late - Early; Mid - Early	Low
SM(d16:0/22:0)	10.964	0.0019578	Late - Early; Mid - Early	Low
PC(38:3)	9.9333	0.0028515	Late - Early; Mid - Early	Low
SM(d18:0/15:0)	9.6447	0.003182	Early - Late; Early - Mid	Low
PC(38:4)	9.3903	0.003511	Late - Early; Mid - Early	Low
PC(28:0),PC(O-29:0)	8.9441	0.0041888	Early - Late; Early - Mid	Low
Cer(d18:1/25:0)	8.8251	0.0043947	Early - Late; Early - Mid	Low
SM(d18:2/24:1)	8.7048	0.0046149	Late - Early; Mid - Early	Low
PC(27:0),PC(O-28:0)	8.4697	0.0050834	Early - Late; Early - Mid	Low
PC(38:5)	8.2786	0.0055056	Late - Early; Mid - Early	Low
PC(36:4),PC(O-37:4)	8.2774	0.0055082	Late - Early; Mid - Early	Low
PC(44:0)	7.6504	0.0072116	Early - Late; Early - Mid	Low
Cer(d18:0/20:0)	7.496	0.0077211	Early - Late; Early - Mid	Low
PC(32:3),PC(P-33:2)	7.4817	0.0077703	Early - Late; Early - Mid	Low
PE(33:1),PE(O-34:1),PE(P-34:0)	7.4087	0.0080276	Early - Late; Early - Mid	Low
SM(d18:1/17:0)	7.368	0.0081754	Early - Late; Early - Mid	Low
Cer(d18:1/19:0)	7.312	0.0083838	Early - Late; Early - Mid	Low
PC(32:0),PC(O-33:0)	7.2271	0.0087122	Late - Early; Mid - Early	Low
SM(d18:2/15:0)	6.9901	0.0097101	Early - Late; Early - Mid	Low
PC(29:0),PC(O-30:0)	6.9411	0.0099329	Early - Late; Early - Mid	Low
PC(33:4),PC(O-34:4),PC(O-34:4),PC(P-34:3)	6.9142	0.010058	Early - Late; Early - Mid	Low
PC(31:3),PC(O-32:3)	6.8098	0.01056	Early - Late; Early - Mid	Low
PE(44:4)	6.805	0.010584	Early - Late; Early - Mid	Low
PC(34:6)	6.7667	0.010775	Early - Late; Early - Mid	Low
LPC(24:1)	6.744	0.010891	Early - Late; Early - Mid	Low
PC(43:6)	6.735	0.010937	Early - Late; Early - Mid	Low
Cer(d18:0/18:0)	6.7054	0.011091	Early - Late; Early - Mid	Low
PE(dO-38:9),PE(35:2),PE(O-36:2),PE(P-36:1)	6.5707	0.011824	Early - Late; Early - Mid	Low
PC(33:3),PC(O-34:3),PC(P-34:2)	6.4618	0.012457	Early - Late; Early - Mid	Low
SM(d16:1/17:0)	6.4157	0.012737	Early - Late; Early - Mid	Low
PE(42:11),PE(41:4),PE(O-42:4)	6.3153	0.013373	Early - Late; Early - Mid	Low
PC(31:4)	6.2945	0.013509	Early - Late; Early - Mid	Low
PC(44:12),PC(O-44:5)	6.2785	0.013615	Early - Late; Early - Mid	Low
PC(43:2)	6.2605	0.013736	Early - Late; Early - Mid	Low
PC(28:2)	6.2219	0.013998	Early - Late; Early - Mid	Low
PC(43:4),PC(O-44:4)	6.213	0.01406	Early - Late; Early - Mid	Low
SM(d18:2/18:1)	6.1027	0.014846	Early - Late; Early - Mid	Low
PC(19:1),LPC(20:1),PC(O-20:1),PC(P-20:0)	5.9254	0.01622	Early - Late; Early - Mid	Low
CerP(d18:1/26:1(17Z))	5.8857	0.016549	Early - Late; Early - Mid	Low
PC(36:6)	5.7837	0.017427	Early - Late; Early - Mid	Low
SM(d18:2/14:0)	5.6643	0.018525	Early - Late; Early - Mid	Low
PC(41:6),PC(O-42:6)	5.6576	0.018589	Early - Late; Early - Mid	Low
SM(d16:0/25:0)	5.625	0.018904	Early - Late; Early - Mid	Low
PE(41:6),PE(O-42:6)	5.6169	0.018983	Early - Late; Early - Mid	Low
PC(16:0),PC(O-17:0),LPC(O-18:0)	5.611	0.019041	Early - Late; Early - Mid	Low
SM(d16:1/23:0)	5.5605	0.019545	Early - Late; Early - Mid	Low
PE(38:7),PE(37:0),PE(O-38:0)	5.5472	0.019681	Early - Late; Early - Mid	Low
Cer(d18:1/26:0)	5.4433	0.020778	Early - Late; Early - Mid	Low
PE(44:0)	5.4282	0.020943	Early - Late; Early - Mid	Low
Cer(d18:1/18:1(9Z))	5.3796	0.021485	Early - Late; Early - Mid	Low
PE(35:6),PE(P-36:5)	5.3747	0.021541	Early - Late; Early - Mid	Low
PE(36:5)	5.3668	0.021631	Early - Late; Early - Mid	Low
SM(d18:0/13:0)	5.3517	0.021804	Early - Late; Early - Mid	Low
PE(41:7),PE(P-42:6),PE(40:0),PE(O-41:0)	5.2593	0.0229	Early - Late; Early - Mid	Low
PE(42:10),PE(41:3),PE(P-42:2)	5.2385	0.023155	Early - Late; Early - Mid	Low
Cer(d18:0/24:0)	5.1507	0.024271	Early - Late; Early - Mid	Low
PE(32:1),PE(O-33:1),PE(P-33:0)	5.123	0.024636	Early - Late; Early - Mid	Low
Cer(d18:1/23:0)	5.0612	0.025473	Early - Late; Early - Mid	Low
PC(20:4),LPC(21:4)	5.0235	0.026001	Early - Late; Early - Mid	Low
LPE(20:1)	5.0229	0.02601	Early - Late; Early - Mid	Low
PE(44:12)	4.9721	0.026741	Early - Late; Early - Mid	Low
Cer(d18:1/17:0)	4.911	0.027651	Early - Late; Early - Mid	Low
PE(31:1),PE(O-32:1),PE(P-32:0)	4.8313	0.028895	Early - Late; Early - Mid	Low
LPE(20:3)	4.7842	0.02966	Early - Late; Early - Mid	Low
PE(38:8),PE(dO-40:8),PE(37:1),PE(O-38:1),PE(P-38:0)	4.7517	0.030202	Early - Late; Early - Mid	Low
PE(36:8),PE(dO-38:8),PE(35:1),PE(O-36:1),PE(P-36:0)	4.748	0.030266	Early - Late; Early - Mid	Low
PC(46:2)	4.7343	0.030498	Early - Late; Early - Mid	Low
SM(d18:1/12:0)	4.5994	0.032903	Early - Late; Early - Mid	Low
PE(33:0),PE(O-34:0)	4.5607	0.033631	Early - Late; Early - Mid	Low
SM(d16:0/14:0)	4.5452	0.033929	Early - Late; Early - Mid	Low
PC(32:4)	4.5316	0.034194	Early - Late; Early - Mid	Low
LPC(15:1),LPC(O-16:1),LPC(P-16:0)	4.495	0.034915	Early - Late; Early - Mid	Low
PC(46:1)	4.4864	0.035086	Early - Late; Early - Mid	Low
PE(42:1)	4.4813	0.03519	Early - Late; Early - Mid	Low
LPC(8:0)	4.4745	0.035327	Early - Late; Early - Mid	Low
LPE(18:4)	4.4588	0.035647	Early - Late; Early - Mid	Low
SM(d16:1/18:1)	4.4524	0.035777	Early - Late; Early - Mid	Low
SM(d16:0/16:0)	4.4131	0.036594	Early - Late; Early - Mid	Low
PE(44:10)	4.411	0.03664	Early - Late; Early - Mid	Low
PE(33:2),PE(O-34:2),PE(P-34:1)	4.387	0.037151	Early - Late; Early - Mid	Low
PC(33:0),PC(O-34:0)	4.382	0.037257	Early - Late; Early - Mid	Low
PC(21:0),LPC(22:0),PC(O-22:0)	4.347	0.03802	Early - Late; Early - Mid	Low
LPC(24:0)	4.3244	0.038522	Early - Late; Early - Mid	Low
PE(36:4),PE(O-37:4)	4.2911	0.039277	Early - Late; Early - Mid	Low
PE(35:3),PE(O-36:3),PE(P-36:2)	4.2717	0.039725	Early - Late; Early - Mid	Low
LPE(20:5)	4.2416	0.040429	Early - Late; Early - Mid	Low
PE(42:0)	4.2359	0.040565	Early - Late; Early - Mid	Low
CerP(d18:1/20:0)	4.2169	0.041021	Early - Late; Early - Mid	Low
PE(42:2)	4.1976	0.041488	Early - Late; Early - Mid	Low
PC(28:1),PC(P-29:0)	4.1906	0.04166	Early - Late; Early - Mid	Low
PE(40:9),PE(39:2),PE(O-40:2),PE(P-40:1)	4.087	0.044292	Early - Late; Early - Mid	Low
PE(43:6)	4.061	0.044985	Early - Late; Early - Mid	Low
CerP(d18:1/16:0)	4.0222	0.04604	Early - Late; Early - Mid	Low
LPE(22:2)	3.9082	0.049309	Early - Late; Early - Mid	Low
Cer(d18:0/22:0)	3.8998	0.049561	Early - Late; Early - Mid	Low
PE(38:6)	3.879	0.050192	Early - Late; Early - Mid	Low
PE(34:2),PE(O-35:2),PE(P-35:1)	3.8244	0.051889	Early - Mid	Low
LPE(20:2)	3.8041	0.052537	Early - Late; Early - Mid	Low
PC(31:0),PC(O-32:0)	3.7692	0.053672	Early - Late; Early - Mid	Low
SM(d16:0/23:0)	8.1256	0.0058731	Early - Late	Low
SM(d16:1/24:1)	7.6824	0.0071109	Late - Early; Late - Mid	Low
PC(44:7),PC(43:0)	5.3909	0.021358	Early - Late	Low
PE(40:3)	4.8097	0.029244	Early - Late	Low
PE(43:4)	4.7037	0.031025	Early - Late	Low
PC(42:10),PC(41:3),PC(O-42:3),PC(P-42:2)	4.5326	0.034173	Early - Late	Low
PC(44:6)	4.2998	0.039078	Early - Late	Low
SM(d18:1/25:0)	4.16	0.042418	Early - Late	Low
PC(34:3),PC(P-35:2)	4.1181	0.043482	Late - Mid	Low
PC(38:9),PC(37:2),PC(O-38:2),PC(P-38:1)	3.9913	0.046901	Early - Late	Low
LPC(18:1),PC(O-18:1),PC(P-18:0)	3.9756	0.047345	Early - Late	Low
PC(38:6)	3.886	0.049978	Late - Early	Low
PC(38:7),PC(37:0),PC(O-38:0)	3.8194	0.052048	Early - Late	Low
PC(42:8),PC(41:1),PC(O-42:1),PC(P-42:0)	3.8129	0.052256	Late - Early	Low
LPE(22:5)	3.8013	0.052627	Early - Late	Low
PE(39:6),PE(O-40:6),PE(P-40:5)	3.7566	0.054089	Early - Late	Low
PC(32:5)	3.7447	0.054486	Early - Late	Low

## Sheet: Seminal Plasma
Lipid Name	f.value	p.value	Fisher's LSD	Mobility Phenotype
PC(35:5),PC(O-36:5),PC(P-36:4)	4.6776	0.031483	Early - Late; Early - Mid	High
LPC(O-20:4)	4.3121	0.038799	Mid - Early	High
PC(33:4),PC(O-34:4),PC(O-34:4),PC(P-34:3)	4.6135	0.03264	Mid - Late	High
DG(38:7),DG(37:0)_C18:0	8.1981	0.005695	Mid - Early; Mid - Late	Low
DG(38:9),DG(dO-40:9),DG(37:2)_C18:2	7.0911	0.009269	Mid - Early	Low
DG(40:7),DG(39:0)_C16:0	6.0954	0.0149	Late - Early; Mid - Early	Low
DG(32:2)_C18:0	4.0482	0.04533	Mid - Early; Mid - Late	Low
DG(31:1)_C16:0	3.7463	0.05	Late - Early; Late - Mid	Low
PE(O-38:8),PE(36:1),PE(O-37:1),PE(P-37:0)	26.325	4.0895e-05	Early - Late; Mid - Early; Mid - Late	Low
LPE(18:4)	10.717	0.0021378	Late - Early; Mid - Early	Low
PC(37:6),PC(O-38:6),PC(P-38:5)	5.4399	0.020815	Early - Late; Early - Mid	Low
PC(39:6),PC(O-40:6),PC(P-40:5)	4.9831	0.02658	Early - Late; Mid - Late	Low
SM(d18:1/26:1(17Z))	4.1785	0.041957	Early - Late; Early - Mid	Low
SM(d16:0/14:0)	11.593	0.0015738	Mid - Early; Mid - Late	Low
PC(40:9),PC(39:2),PC(O-40:2),PC(P-40:1)	8.4169	0.0051961	Mid - Early; Mid - Late	Low
PC(31:2),PC(O-32:2),PC(P-32:1)	7.7414	0.0069299	Mid - Early; Mid - Late	Low
PC(36:7),PC(35:0),PC(O-36:0)	7.0697	0.0093609	Mid - Early; Mid - Late	Low
PC(42:0)	6.9493	0.0098953	Mid - Early; Mid - Late	Low
PC(40:1),PC(P-41:0)	6.843	0.010397	Mid - Early; Mid - Late	Low
SM(d16:1/18:1)	6.7358	0.010933	Mid - Early; Mid - Late	Low
SM(d18:1/19:0)	6.2378	0.013889	Mid - Early; Mid - Late	Low
PE(40:5)	6.0986	0.014877	Mid - Early; Mid - Late	Low
PE(34:2),PE(O-35:2),PE(P-35:1)	6.0168	0.015494	Mid - Early; Mid - Late	Low
PC(32:3),PC(P-33:2)	6.0147	0.01551	Mid - Early; Mid - Late	Low
PE(38:6)	5.5843	0.019306	Mid - Early; Mid - Late	Low
PC(43:6)	5.5008	0.020162	Mid - Early; Mid - Late	Low
PC(44:5)	5.4721	0.020467	Mid - Early; Mid - Late	Low
PC(44:7),PC(43:0)	5.3172	0.022206	Mid - Early; Mid - Late	Low
PC(42:7),PC(41:0),PC(O-42:0)	5.2181	0.02341	Mid - Early; Mid - Late	Low
PC(24:0)	5.1591	0.024162	Mid - Early; Mid - Late	Low
PC(41:7),PC(P-42:6),PC(40:0),PC(O-41:0)	5.1487	0.024298	Mid - Early; Mid - Late	Low
PE(44:7),PE(43:0)	5.1142	0.024753	Mid - Early; Mid - Late	Low
PC(46:2)	4.9969	0.02638	Mid - Early; Mid - Late	Low
PE(38:3)	4.9745	0.026706	Mid - Early; Mid - Late	Low
SM(d18:1/12:0)	4.9125	0.027629	Mid - Early; Mid - Late	Low
PE(40:8),PE(39:1),PE(O-40:1),PE(P-40:0)	4.825	0.028996	Mid - Early; Mid - Late	Low
PE(37:5),PE(O-38:5),PE(P-38:4)	4.8057	0.029308	Mid - Early; Mid - Late	Low
PC(29:1),PC(O-30:1),PC(P-30:0)	4.7817	0.029701	Mid - Early; Mid - Late	Low
LPE(20:3)	4.6757	0.031515	Mid - Early; Mid - Late	Low
PC(42:11),PC(41:4),PC(O-42:4)	4.6317	0.032306	Mid - Early; Mid - Late	Low
PE(32:1),PE(O-33:1),PE(P-33:0)	4.6177	0.032563	Mid - Early; Mid - Late	Low
PE(32:0),PE(O-33:0)	4.5156	0.034507	Mid - Early; Mid - Late	Low
LPE(22:5)	4.5049	0.034719	Mid - Early; Mid - Late	Low
PC(42:2)	4.4729	0.035359	Mid - Early; Mid - Late	Low
Cer(d18:1/25:0)	4.4373	0.036089	Mid - Early; Mid - Late	Low
LPE(20:4)	4.4064	0.036737	Mid - Early; Mid - Late	Low
PC(44:3)	4.3616	0.037701	Mid - Early; Mid - Late	Low
PE(42:1)	4.2575	0.040056	Mid - Early; Mid - Late	Low
PC(44:1)	4.2553	0.040106	Mid - Early; Mid - Late	Low
CerP(d18:1/16:0)	4.1379	0.042974	Mid - Early; Mid - Late	Low
PC(30:2),PC(P-31:1)	4.1014	0.043917	Mid - Early; Mid - Late	Low
PE(42:3)	3.9493	0.0481	Mid - Early; Mid - Late	Low
PE(39:6),PE(O-40:6),PE(P-40:5)	3.9351	0.048515	Mid - Early; Mid - Late	Low
PE(44:4)	3.9237	0.04885	Mid - Early; Mid - Late	Low
PE(42:5)	3.849	0.051116	Mid - Early; Mid - Late	Low
LPE(20:5)	6.2283	0.013954	Mid - Early	Low
PC(32:5)	5.8597	0.016767	Mid - Early	Low
PC(18:0),LPC(19:0),PC(O-19:0),LPC(O-20:0)	5.4977	0.020195	Mid - Early	Low
LPC(16:1),LPC(P-17:0)	5.2243	0.023332	Mid - Early	Low
PC(30:3)	4.9751	0.026696	Mid - Early	Low
Cer(d18:1/26:1(17Z))	4.6423	0.032115	Mid - Early	Low
PE(42:10),PE(41:3),PE(P-42:2)	4.6131	0.032648	Mid - Early	Low
SM(d18:0/15:0)	4.5934	0.033013	Mid - Early	Low
CerP(d18:1/20:0)	4.4484	0.035861	Mid - Early	Low
PE(36:4),PE(O-37:4)	4.3582	0.037775	Mid - Early	Low
PC(44:0)	4.2625	0.039938	Mid - Early	Low
PE(39:8),PE(O-40:8),PE(P-40:7),PE(38:1),PE(O-39:1),PE(P-39:0)	4.1993	0.041447	Mid - Early	Low
PC(22:0)	4.0761	0.044582	Mid - Early	Low
Cer(d18:1/18:1(9Z))	3.9875	0.047007	Mid - Early	Low
PE(35:6),PE(P-36:5)	3.9443	0.048245	Mid - Early	Low
PE(40:1),PE(P-41:0)	3.9286	0.048705	Mid - Early	Low
PE(38:9),PE(dO-40:9),PE(37:2),PE(O-38:2),PE(P-38:1)	3.9182	0.049014	Mid - Early	Low
PE(40:10),PE(39:3),PE(O-40:3),PE(P-40:2)	3.8716	0.050417	Mid - Early	Low
PE(38:7),PE(37:0),PE(O-38:0)	3.8598	0.050781	Mid - Early	Low
SM(d18:2/18:1)	3.8471	0.051176	Mid - Early	Low
SM(d16:1/22:1)	3.7988	0.052708	Mid - Early	Low
PC(42:5)	6.5416	0.011989	Early - Late; Mid - Late	Low
PC(35:5),PC(O-36:5),PC(P-36:4)	3.7781	0.053381	Early - Late	Low
