# Supplementary material for: Broiler breeder putative lipid biomarkers associated with sperm mobility
Source: Front Physiol. 2024 Nov 15;15:1504557. doi: 10.3389/fphys.2024.1504557 (PMC11604622; doi:10.3389/fphys.2024.1504557)
Supplement: Supplementary file 2 [file Table1.xlsx]

## Sheet: Whole Semen
Early Timepoint					Mid Timepoint					Late Timepoint
Method	Lipid Name	t.stat	p.value		Method	Lipid Names	t.stat	p.value		Method	Lipid Names	t.stat	p.value
M1	PC(35:6),PC(P-36:5)	5.2462	0.0007774		M1	SM(d17:0/27:0)	4.7569	0.0014325		M1	SM(d18:1/25:0)	-2.529	0.03531
	PC(16:0),PC(O-17:0),LPC(O-18:0)	5.1448	0.00087994			PE(37:6),PE(O-38:6),PE(P-38:5)	2.9776	0.017665
	SM(d16:1/18:1)	3.9223	0.0044039			LPE(22:5)	2.8784	0.020561
	Cer(d18:1/18:0)	3.845	0.0049125			PE(39:5),PE(O-40:5),PE(P-40:4)	2.7539	0.02491
	PC(O-40:9),PC(38:2),PC(P-39:1)	3.8246	0.0050568			PC(42:0)	2.6997	0.027086
	SM(d18:2/22:1)	3.6503	0.0064916			LPE(20:3)	2.6964	0.027225
	SM(d16:1/17:0)	3.3736	0.0097329			PE(40:6),PE(dO-40:0)	2.644	0.02953
	PE(38:8),PE(dO-40:8),PE(37:1),PE(O-38:1),PE(P-38:0)	3.288	0.011055			PC(35:6),PC(P-36:5)	2.62	0.03065
	PC(37:6),PC(O-38:6),PC(P-38:5)	3.251	0.011683			PC(44:1)	2.6097	0.031147
	PC(32:3),PC(P-33:2)	3.2128	0.012373			SM(d16:1/24:0)	2.5699	0.033135
	PC(43:4),PC(O-44:4)	3.1008	0.014647			PC(44:10),PC(O-44:3)	2.5659	0.033338
	PE(38:6)	3.0969	0.014736			PC(20:0),LPC(21:0),PC(O-21:0)	2.4897	0.037541
	LPC(18:2),LPC(P-19:1)	3.0657	0.01545			SM(d18:1/24:1(15Z))	2.4611	0.039253
	PE(34:2),PE(O-35:2),PE(P-35:1)	3.0597	0.01559			PC(27:0),PC(O-28:0)	2.4604	0.039292
	PC(39:4),PC(O-40:4),PC(P-40:3)	3.0282	0.016354			PC(39:6),PC(O-40:6),PC(P-40:5)	-2.4592	0.039371
	LPE(20:1)	2.9391	0.018736			PE(36:3),PE(P-37:2)	-2.4307	0.041157
	PC(34:2),PC(O-35:2),PC(P-35:1)	2.8455	0.021628			Cer(d18:1/17:0)	2.4255	0.041495
	PC(20:0),LPC(21:0),PC(O-21:0)	2.7799	0.023927			PC(44:0)	2.3636	0.045702
	LPE(20:3)	2.7625	0.024579			SM(d16:0/18:0)	2.355	0.046315
	SM(d18:0/26:1(17Z))	-2.7055	0.026843			PC(32:1),PC(O-33:1),PC(P-33:0)	2.3367	0.047663
	PE(34:0),PE(O-35:0)	2.6549	0.029033			PC(33:5),PC(P-34:4)	2.3293	0.048211
	SM(d16:1/22:0)	2.6527	0.029135			LPC(20:4)	2.3203	0.048898
	CerP(d18:1/26:1(17Z))	2.6409	0.029671			Cer(d18:1/25:0)	2.3169	0.04916
	SM(d18:1/26:1(17Z))	2.6328	0.030049		M2	[TG(46:0)]_C14:0	2.4631	0.039131
	PE(44:10)	2.6254	0.030394			[TG(53:8),TG(52:1)]_C18:1	2.4083	0.042624
	SM(d16:0/20:0)	2.6009	0.031573		M3	CAR(20:1)	3.295	0.01094
	SM(d18:0/24:1)	2.5941	0.03191			PS(42:6)	3.1993	0.012626
	PE(35:5),PE(O-36:5),PE(P-36:4)	2.5617	0.033559			LPI(16:1)	3.0702	0.015343
	PC(38:5)	2.5196	0.035832			DG(40:9),DG(39:2)_C18:2	2.7919	0.023488
	PC(38:7),PC(37:0),PC(O-38:0)	2.4986	0.03702			PS(P-39:1)	2.6751	0.028138
	SM(d18:0/24:0)	2.486	0.037755			PS(25:0)	2.5799	0.03262
	SM(d16:0/18:0)	2.4778	0.038242			PG(33:1),PG(O-34:1),PG(P-34:0); PG(33:1),PG(O-34:1),PG(P-34:0)	2.5793	0.032651
	SM(d18:1/19:0)	-2.4252	0.041513			DG(39:8),DG(O-40:8),DG(38:1)_C18:0	2.3986	0.043268
	LPC(20:4)	2.3999	0.043182			CE(18:3) NH4	2.3933	0.043629
	PC(36:3),PC(P-37:2)	2.348	0.046829
M2	[TG(45:3)]_C16:0	4.593	0.0017716
	[TG(53:8),TG(52:1)]_C16:0	3.795	0.0052742
	[TG(55:11),TG(54:4)]_C18:2	3.1169	0.014296
	[TG(51:8),TG(50:1)]_C16:0	2.5979	0.031721
M3	CAR(20:0)	6.7273	0.00014848
	PG(36:1),PG(O-37:1),PG(P-37:0); PG(36:1),PG(O-37:1),PG(P-37:0)	6.4719	0.00019376
	CAR(20:1)	6.2047	0.0002581
	DG(34:1)_C18:1	-5.6487	0.00048214
	CAR	5.4985	0.00057474
	DG(O-38:9),DG(36:2)_C18:0	5.4845	0.00058432
	PS(42:4)	5.431	0.00062263
	PS(P-39:0)	4.3718	0.0023747
	DG(O-40:9),DG(38:2)_C18:1	4.1656	0.0031412
	PS(38:3)	-4.1454	0.0032294
	PS(O-37:0)	3.9321	0.0043439
	PS(40:3)	3.8136	0.0051362
	PI(40:4)	-3.7715	0.005454
	DG(36:3)_C18:2	3.7238	0.0058395
	PS(P-37:1)	-3.6389	0.0065994
	CAR(14:1)	-3.4367	0.0088669
	PS(40:5)	-3.389	0.0095134
	PI(38:5)	-3.3212	0.010522
	PG(O-37:2),PG(P-37:1); PG(O-37:2),PG(P-37:1)	-3.2709	0.011341
	DG(34:1)_C16:0	-3.254	0.01163
	PS(42:6)	-3.0511	0.015794
	PS(44:10)	-3.0319	0.016262
	DG(36:6)_C16:1	-3.0166	0.016646
	PG(38:3); PG(38:3)	-2.978	0.017654
	CAR(16:1)	-2.9518	0.018375
	LPS(22:4)	-2.8713	0.020787
	CAR(5:0)	-2.7429	0.025335
	DG(31:2),DG(P-14:0/18:1)_C18:0	-2.7243	0.026073
	DG(30:0)_C16:0	-2.707	0.026781
	DG(34:2)_C18:1	-2.7012	0.027025
	CAR(22:2)	-2.6366	0.029871
	DG(36:7),DG(35:0)_C16:0	-2.5696	0.033147
	CE(15:1)	-2.5299	0.035259
	DG(40:7),DG(39:0)_C18:0	-2.5235	0.035615
	PS(P-35:0)	-2.4774	0.038268
	PI(36:2),PI(O-37:2),PI(P-37:1)	-2.4412	0.040489
	PS(44:5)	-2.4101	0.042502
	DG(38:7),DG(37:0)_C16:0	-2.3321	0.048006

## Sheet: Sperm Cells
Early Timepoint					Mid Timepoint					Late Timepoint
Method	Lipid Class	t.stat	p.value		Method	Lipid Name	t.stat	p.value		Method	Lipid Names	t.stat	p.value
M1	SM(d16:0/23:0)	-2.625	0.030412		M1	SM(d16:0/24:0)	-2.8041	0.023053		M1	PC(35:3),PC(O-36:3),PC(P-36:2)	3.1085	0.014477
M2	[TG(46:1)]_C16:0	2.4197	0.04187			PE(44:8),PE(43:1)	2.533	0.035094			PC(34:3),PC(P-35:2)	-2.8266	0.022268
M3	CE(16:0)	-3.154	0.013516			PC(35:4),PC(O-36:4),PC(P-36:3)	2.4926	0.037372			PC(34:2),PC(O-35:2),PC(P-35:1)	-2.4216	0.041749
	DG(35:4),DG(O-36:4),DG(dO-37:4)_C18:1	-3.1119	0.014404			PC(44:3)	-2.443	0.040378		M2	[TG(51:7),TG(50:0)]_C18:0	3.417	0.0091289
	DG(O-40:9),DG(38:2)_C18:0	-2.8944	0.020065			PC(44:10),PC(O-44:3)	2.3957	0.043471			[TG(48:7),TG(47:0)]_C16:0	2.777	0.024037
	PS(P-40:3)	-2.88	0.020513		M2	[TG(51:8),TG(50:1)]_C18:1	-3.5052	0.0080173			[TG(51:7),TG(50:0)]_C16:0	2.5155	0.036062
	PG(37:7),PG(P-38:6),PG(36:0),PG(O-37:0); PG(37:7),PG(P-38:6),PG(36:0),PG(O-37:0)	-2.5743	0.032906			[TG(50:8),TG(49:1)]_C16:0	-2.5775	0.032743		M3	DG(40:4)_C18:0	-6.3288	0.00022568
	CE(16:1) NH4	-2.4665	0.038923		M3	PS(38:3)	-3.2427	0.01183			DG(34:2)_C16:0	-4.495	0.0020154
	CAR(12:0)	-2.3926	0.04368			CAR	-2.9218	0.019238			DG(39:8),DG(O-40:8),DG(38:1)_C18:1	-4.3112	0.0025766
	PI(34:1),PI(O-35:1),PI(P-35:0)	-2.3633	0.045721			DG(36:8),DG(35:1)_C18:1	-2.4636	0.039097			PS(40:3)	-4.1445	0.0032332
	CAR	-2.331	0.048083			CAR(20:2)	2.3171	0.049143			DG(34:1)_C18:1	-4.02	0.0038412
											PI(38:2),PI(P-39:1)	-4.0094	0.0038983
											CE(22:4) NH4	-3.8653	0.0047731
											DG(34:1)_C16:0	-3.7684	0.0054781
											LPI(16:1)	-3.7582	0.0055585
											CE(20:4)	-3.7447	0.0056669
											PI(40:4)	-3.7391	0.0057128
											DG(34:2)_C18:1	-3.6902	0.0061284
											DG(34:2)_C18:2	-3.6197	0.0067854
											PS(P-40:3)	-3.5943	0.0070406
											PS(P-42:0)	-3.58	0.0071881
											DG(O-40:9),DG(38:2)_C18:2	-3.502	0.0080553
											DG(39:7),DG(38:0),DG(dO-40:0)_C18:0	-3.3577	0.0099661
											PI(32:0),PI(O-33:0)	-3.3309	0.01037
											DG(O-38:8),DG(36:1)_C16:1	-3.3299	0.010385
											PS(43:2)	-3.3023	0.010822
											PG(40:4); PG(40:4)	-3.269	0.011373
											CAR(10:1)	-3.1416	0.013771
											CE(18:2)	-3.1379	0.013848
											DG(35:3)_C18:1	-3.1378	0.013852
											DG(38:4)_C18:1	-3.1361	0.013887
											CAR	-3.0452	0.015937
											DG(O-40:9),DG(38:2)_C18:1	-2.9826	0.017532
											DG(35:6)_C18:0	-2.9791	0.017625
											PS(42:3)	-2.9754	0.017725
											CAR(16:2)	-2.9315	0.018955
											CE(18:1)	-2.9074	0.019666
											PI(39:8),PI(38:1),PI(O-39:1),PI(P-39:0)	-2.8845	0.02037
											Acetylcarnitine	-2.8831	0.020413
											DG(O-40:9),DG(38:2)_C18:0	-2.882	0.02045
											DG(37:7),DG(36:0)_C16:0	-2.8532	0.021373
											DG(37:7)_C18:1	-2.8367	0.021925
											PI(38:5)	-2.8286	0.022199
											PS(38:5)	-2.788	0.023631
											PS(42:4)	-2.7514	0.025003
											DG(32:1)_C16:1	-2.7465	0.025196
											PI(40:3)	-2.7412	0.025404
											PS(O-35:0)	-2.7346	0.025663
											PI(40:5)	-2.7121	0.026573
											CAR(18:3)	-2.6976	0.027173
											DG(34:1)_C18:0	-2.6749	0.028149
											CAR(5:0)	-2.6533	0.029108
											CAR(22:5)	-2.6324	0.030066
											DG(O-38:9),DG(36:2)_C18:0	-2.6231	0.030502
											CE(16:0)	-2.6231	0.030504
											LPS(22:4)	-2.6063	0.03131
											PS(P-42:1)	-2.6019	0.031525
											PS(44:4)	-2.5795	0.03264
											PG(38:4); PG(38:4)	-2.5542	0.033952
											PI(34:0),PI(O-35:0)	-2.5443	0.034477
											DG(38:3)_C18:0	-2.518	0.035923
											CAR(18:0)	2.5129	0.036205
											PS(40:4)	-2.4892	0.037568
											PS(P-38:3)	-2.4733	0.038511
											PS(43:1)	-2.466	0.038955
											CAR(4:0)	-2.465	0.039015
											PS(40:2)	-2.4554	0.039605
											CE(22:5)	-2.4545	0.03966
											DG(40:3)_C18:0	-2.4522	0.039799
											DG(38:3)_C18:1	-2.4411	0.040496
											PI(34:1),PI(O-35:1),PI(P-35:0)	-2.4408	0.040515
											CE(16:2)	-2.4159	0.042122
											PS(O-37:0)	-2.4071	0.042704
											DG(O-38:9),DG(36:2)_C16:0	-2.4041	0.042905
											PS(44:6)	-2.3738	0.04498
											PI(38:4)	-2.3503	0.04666
											CE(16:1) NH4	-2.3405	0.047379

## Sheet: Seminal Plasma
Early Timepoint					Mid Timepoint					Late Timepoint
Method	Lipid Name	t.stat	p.value		Method	Lipid Name	t.stat	p.value		Method	Lipid Name	t.stat	p.value
M1	PE(O-38:8),PE(36:1),PE(O-37:1),PE(P-37:0)	2.6963	0.027229		M1	PC(40:9),PC(39:2),PC(O-40:2),PC(P-40:1)	-5.0434	0.00099745		M1	SM(d16:0/20:0)	3.3626	0.0098939
	PE(O-38:9),PE(36:2),PE(O-37:2),PE(P-37:1)	2.5565	0.03383			LPE(20:5)	-3.8264	0.005044			PE(38:4)	3.1037	0.014583
	SM(d18:0/26:1(17Z))	2.5508	0.03413			LPE(20:3)	-3.4774	0.008352			LPC(18:2),LPC(P-19:1)	-2.8877	0.020272
	Cer(d18:1/24:0)	2.3664	0.045504			SM(d18:1/19:0)	-3.3863	0.0095522			PC(39:5),PC(O-40:5),PC(P-40:4)	-2.7477	0.025147
	PE(38:4)	2.3384	0.047532			PC(39:7),PC(P-40:6),PC(38:0),PC(O-39:0)	-3.0242	0.016454			PE(34:4)	-2.6492	0.029293
	Cer(d18:1/24:1(15Z))	-2.3273	0.048365			SM(d17:1/26:1)	-3.0219	0.016512			PC(30:1),PC(O-31:1),PC(P-31:0)	2.5326	0.035112
M2	[TG(51:9),TG(50:2)]_C16:0	-2.4461	0.040178			Cer(d18:1/17:0)	-2.8269	0.022257			PC(33:4),PC(O-34:4),PC(O-34:4),PC(P-34:3)	-2.5014	0.036864
M3	PS(43:1)	2.4757	0.038365			LPE(22:5)	-2.7995	0.023217			PE(O-38:9),PE(36:2),PE(O-37:2),PE(P-37:1)	2.3379	0.047569
						SM(d16:1/22:1)	-2.7542	0.024898		M2	[TG(51:8),TG(50:1)]_C16:0	-3.9842	0.004038
						PC(38:6)	-2.3871	0.044058		M3	PS(43:1)	2.3368	0.047649
						PC(35:2),PC(O-36:2),PC(P-36:1)	-2.3416	0.047295			PS(43:0)	2.3219	0.048777
					M3	PS(43:1)	2.3099	0.049694
